# Supplementary material for: Researchers and Their Experimental Models: A Pilot Survey in the Context of the European Union Health and Life Science Research
Source: Animals (Basel). 2022 Oct 14;12(20):2778. doi: 10.3390/ani12202778 (PMC9597815; doi:10.3390/ani12202778)
Supplement: Supplementary file 1 [file animals-12-02778-s001.zip]

Archive with 1 entries (1 files):
- animals-1938813-supplementary.pdf
